# Supplementary material for: Exposure to the antiretroviral drug dolutegravir impairs structure and neurogenesis in a forebrain organoid model of human embryonic cortical development
Source: Front Mol Neurosci. 2024 Nov 6;17:1459877. doi: 10.3389/fnmol.2024.1459877 (PMC11576471; doi:10.3389/fnmol.2024.1459877)
Supplement: Supplementary file 1 [file Table_1.xlsx]

## Sheet: Supplementary Table 1
REAGENT or RESOURCE	SOURCE	IDENTIFIER
Antibodies
Goat polyclonal anti-Nestin (C-20)	Santa Cruz Biotechnology	Cat#sc-21247; RRID: AB_650014
Goat polyclonal anti-SOX2	R&D Systems	Cat#AF2018; RRID: AB_355110
Mouse monoclonal anti-P21 Waf1/Cip1 (DCS60)	Cell signaling	Cat#2946; RRID: AB_2260325
Mouse monoclonal anti-PKCλ	BD Biosciences	Cat#610207; RRID: AB_397606
Rabbit polyclonal anti-ATF4 (phospho S245)	Abcam	Cat#ab28830; RRID: AB_725570
Rabbit monoclonal anti-CDT1 (D10F11)	Cell signaling	Cat#8064; RRID: AB_10896851
Rabbit polyclonal anti-Laminin	Sigma-Aldrich	Cat#L9393; AB_ 477163
Rabbit monoclonal anti-Nestin [SP103]	Abcam	Cat#ab105389; AB_10859398
Rabbit polyclonal anti-NeuN	Sigma-Aldrich	Cat#ABN78; AB_ 10807945
Rabbit monoclonal anti-P21 Waf1/Cip1 (12D1)	Cell signaling	Cat#2947; RRID: AB_823586
Rabbit polyclonal anti-TBR1	Abcam	Cat#ab31940; RRID: AB_2200219
Donkey polyclonal anti-Goat IgG (H+L) AffiniPure Secondary Antibody, Cy™3	Jackson ImmunoResearch Labs	Cat#705-165-147; RRID: AB_2307351
Donkey polyclonal anti-Mouse IgG (H+L) AffiniPure Secondary Antibody, Alexa Fluor® 488	Jackson ImmunoResearch Labs	Cat#715-545-151; RRID: AB_2341099
Donkey polyclonal anti-Rabbit IgG (H+L) AffiniPure Secondary Antibody, Alexa Fluor® 488	Jackson ImmunoResearch Labs	Cat#711-545-152; RRID: AB_2313584
Donkey polyclonal anti-Rabbit IgG (H+L) AffiniPure Secondary Antibody, Alexa Fluor® 647	Jackson ImmunoResearch Labs	Cat#711-605-152; RRID: AB_2492288
Donkey polyclonal anti-Rat IgG (H+L) Highly Cross-Adsorbed Secondary Antibody, Alexa Fluor® 488	Invitrogen	Cat#A-21208; RRID: AB_2535794
Biological Samples
E13.5 CF1 Mouse embryonic fibroblast (MEF) feeder cells	Charles River	Cat#Crl:CF1; RRID: IMSR_CRL:023
Chemicals, Peptides, and Recombinant Proteins
2-Mercaptoethanol	Gibco	Cat#21985023
A83-01	StemCell Technologies, Inc.	Cat#72022
B-27 Supplement (50X), serum free	Gibco	Cat#17504044
Bovine serum albumin	Sigma-Aldrich	Cat#B6917; CAS#9048-46-8
Cell Recovery Solution	Corning	Cat#CB-40253
CHIR-99021	StemCell Technologies, Inc.	Cat#72054
Chloroform	Sigma-Aldrich	Cat#C2432
Collagenase Type IV	Invitrogen	Cat#17104019
DAPI	Invitrogen	Cat#D1306; CAS#28718-90-3
Dorsomorphin	StemCell Technologies, Inc.	Cat#72102
Dulbecco's Modified Eagle's Medium (DMEM)	Corning	Cat#10-013-CV
Dulbecco’s Modified Eagle Medium/Nutrient Mixture F-12 (DMEM:F-12)	Gibco	Cat#11320033
Dulbecco’s phosphate-buffered saline (DPBS), no calcium, no magnesium	Gibco	Cat#14190144
Dimethyl sulfoxide (DMSO)	Sigma-Aldrich	Cat# D2650; CAS#67-68-5
Dolutegravir (DTG)	Cayman Chemical	Cat#22191
0.1% EmbryoMax ® gelatin solution	Sigma-Aldrich	Cat#ES-006-B
Formaldehyde, 16%, methanol free, Ultra Pure	Polysciences	Cat# 18814-10; CAS#50-00-0
GlutaMAX supplement	Gibco	Cat#35050061
Glycine	Sigma-Aldrich	Cat#50046-50G
Heat-stable basic fibroblast growth factor (bFGF)	Gibco	Cat#PHG0369
Human insulin solution	Sigma-Aldrich	Cat#I9278; CAS#11061-68-0
HyClone™ fetal bovine serum	Cytiva	Cat#SH30071
KnockOut™ Serum Replacement	Gibco	Cat#10828028
Matrigel ® (hESC-qualified)	Corning	Cat#08774552
MEM Non-Essential Amino Acids Solution (100X)	Gibco	Cat#11140050
Methotrexate (MTX)	Sigma-Aldrich	Cat#M8407
N-2 Supplement (100X)	Gibco	Cat#17502048
5% normal donkey serum	Jackson ImmunoResearch Labs	Cat#017-000-121
Penicillin-Streptomycin (5,000 U/mL)	Gibco	Cat#15070063
PowerUp™ SYBR™ Green Master Mix	Applied Biosystems	Cat#A25741
Raltegravir (RTG)	Cayman Chemical	Cat#16071
SB-431542	StemCell Technologies, Inc.	Cat#72234
Tissue Freezing Medium	General Data	Cat#1518313
Triton X-100	Sigma-Aldrich	Cat#T9284; CAS#9002-93-1
trans-Integrated Stress Response Inhibitor (ISRIB)	Cayman Chemical	Cat#16258
TRIzol™ Reagent	Invitrogen	Cat#15596026
TWEEN ® 20	Sigma-Aldrich	Cat#P1379; CAS#9005-64-5
20X TBS Tween™ Buffer	Thermo Scientific	Cat#PI28360
VECTASHIELD Vibrance® Antifade Mounting Medium	Vector Laboratories	Cat#H170010
Y-27632	StemCell Technologies, Inc.	Cat#72304; CAS#129830-38-2
Critical Commercial Assays
EZ-PCR Mycoplasma test kit	Biological Industries	Cat#2070020
NextSeq High Output v2 75 Cycles	Illumina	Cat#TG-160-1005
RNA Clean & Concentrator™-5 with Zymo-Spin™ IC Columns	Zymo Research	Cat#R1015
SuperScript® IV First-Strand Synthesis System	Invitrogen	Cat#18091050
Deposited data
Bulk RNA-seq data	Gene Expression Omnibus (NCBI)	GSE275931
		https://www.ncbi.nlm.nih.gov/geo/query/acc.cgi?acc=GSE275931
Experimental models: Cell lines
Human C1-2 iPSC line	Wen et al., 2014	https://doi.org/10.1038/nature13716
Human C3-1 iPSC line	Wen et al., 2014	https://doi.org/10.1038/nature13716
Human WTC11 iPSC line	Coriell	Cat#GM25256
Software and algorithms
Adobe Illustrator CC	Adobe	https://www.adobe.com/products/illustrator.html; RRID: SCR_010279
Adobe Photoshop CC	Adobe	https://www.adobe.com/products/photoshop.html; RRID: SCR_014199
bcl2fastq2 v.2.19.0.316	Illumina	https://support.illumina.com/sequencing/sequencing_software/bcl2fastq-conversion-software.html; RRID: SCR_015058
DESeq2 v.1.22.2	Love et al., 2014	https://bioconductor.org/packages/release/bioc/html/DESeq2.html; RRID: SCR_015687
Enrichr	Kuleshov et al., 2016	http://amp.pharm.mssm.edu/Enrichr/; RRID: SCR_001575
g:Profiler	Raudvere et al., 2019	https://biit.cs.ut.ee/gprofiler/gost; RRID: SCR_006809
GraphPad Prism v.10	GraphPad Software	https://www.graphpad.com/scientific-software/prism/; RRID: SCR_002798
ImageJ v.1.54	NIH	https://imagej.nih.gov/ij/; RRID: SCR_003070
Microsoft Excel	Microsoft	https://www.microsoft.com/en-us/; RRID: SCR_016137
R Project v4.2.0	Open source	https://www.r-project.org/; RRID: SCR_001905
RStudio v2022.02.2	Open source	https://www.rstudio.com/; RRID: SCR_000432)
Rsubread v.1.32.2	Liao et al., 2019	https://bioconductor.org/packages/release/bioc/html/Rsubread.html; RRID: SCR_016945
STAR v2.5.2a	Dobin et al., 2013	https://github.com/alexdobin/STAR; RRID: SCR_015899
Zen Blue	Carl Zeiss	https://www.zeiss.com/microscopy/us/products/microscope-software/zen-lite.html; RRID: SCR_013672
Other
6-well ultra-low attachment culture plate	Fisher Scientific	Cat#07200601
Charged microscope slides	Fisher Scientific	Cat#22-035813
Forma Steri-Cult CO2 Incubator	Thermo Scientific	Cat#3310
Hydrophobic barrier PAP pen	Vector Laboratories	Cat#H-4000
MaxQ 2000 CO2 Plus Shaker	Thermo Scientific	Cat#88881101
NanoDrop 2000	Thermo Scientific	Cat#ND-2000
NextSeq550	Illumina	Cat#SY-415-1002
Petri dish	VWR	Cat#25384-088
T100 Thermal Cycler	Bio-rad	Cat#1861096EDU
