# Supplementary material for: Exposure to the antiretroviral drug dolutegravir impairs structure and neurogenesis in a forebrain organoid model of human embryonic cortical development
Source: Front Mol Neurosci. 2024 Nov 6;17:1459877. doi: 10.3389/fnmol.2024.1459877 (PMC11576471; doi:10.3389/fnmol.2024.1459877)
Supplement: Supplementary file 2 [file Table_2.xlsx]

## Sheet: Supplementary Table 2
gene_symbol	baseMean	log2FoldChange	lfcSE	stat	pvalue	padj
APOE	7.60493	6.47716	1.52309	4.25264	2.11e-05	0.00162294
LAMP3	7.25304	6.40871	1.41961	4.51443	6.35e-06	0.000603776
ICAM1	4.97907	5.86558	1.84918	3.17199	0.00151396	0.0382381
VLDLR-AS1	9.16359	5.76128	1.36525	4.21994	2.44e-05	0.00180316
CNN1	7.73678	5.5117	1.47946	3.72547	0.000194955	0.00887598
NMRK2	6.67508	5.29577	1.61282	3.28354	0.0010251	0.0299802
PI15	18.7671	5.27739	1.04775	5.0369	4.73e-07	6.68e-05
ACTA1	15.4763	5.03249	1.05172	4.785	1.71e-06	0.000196009
TRIB3	20.6094	5.02759	0.920476	5.46194	4.71e-08	9.45e-06
LIF	5.30375	4.95225	1.55099	3.19296	0.00140821	0.0368229
LOC101928516	5.09566	4.896	1.47772	3.31321	0.000922333	0.0280612
MIR4435-2HG	4.92965	4.84414	1.48768	3.25617	0.00112928	0.0321482
LINC00152	7.58589	4.55896	1.35406	3.36689	0.000760206	0.0250796
KLRF2	175.418	4.52153	0.4283	10.5569	4.72e-26	1.21e-22
HTR2C	62.3635	4.343	0.487095	8.91612	4.83e-19	6.2e-16
CLEC2A	95.6736	4.25095	0.421678	10.081	6.7e-24	1.43e-20
ANXA3	122.914	4.20162	0.397723	10.5642	4.37e-26	1.21e-22
SLC4A11	5.97317	4.19348	1.35938	3.08485	0.00203654	0.0468726
AMHR2	11.5439	4.14145	1.03054	4.01871	5.85e-05	0.00357768
FAM129A	14.8303	4.13109	1.07131	3.85612	0.000115203	0.00594014
TAGLN	103.522	4.04875	0.539878	7.49939	6.41e-14	4.57e-11
STC2	8.06511	4.04608	1.10778	3.65244	0.000259759	0.0108633
PCK2	114.846	3.952	0.605578	6.52599	6.76e-11	2.63e-08
SERPINE1	12.4304	3.93635	0.913723	4.30804	1.65e-05	0.00135559
CDKN1A	154.425	3.91644	0.611072	6.40913	1.46e-10	4.82e-08
LECT1	7.40373	3.88597	1.24481	3.12175	0.00179782	0.0436337
SPP1	176.773	3.86661	0.453377	8.52847	1.48e-17	1.59e-14
ACTC1	45.7204	3.78996	0.544072	6.96592	3.26e-12	1.61e-09
COL1A2	30.8111	3.73528	0.59277	6.3014	2.95e-10	9.02e-08
INPP5D	23.6205	3.68861	0.612817	6.0191	1.75e-09	4.69e-07
DLK1	102.575	3.64403	0.516764	7.05163	1.77e-12	9.08e-10
S100A11	10.1779	3.61858	1.13104	3.19935	0.0013774	0.0361644
CHAC1	45.7511	3.57734	0.672392	5.32032	1.04e-07	1.9e-05
COL1A1	23.3685	3.51953	0.719059	4.89463	9.85e-07	0.000130362
PRDM1	31.4524	3.37446	0.590767	5.71199	1.12e-08	2.61e-06
NOS2	40.5925	3.36801	0.610096	5.52046	3.38e-08	7e-06
TRANK1	8.75923	3.33781	0.994091	3.35765	0.000786081	0.0254219
TGFBI	8.55952	3.33088	0.953755	3.49238	0.000478736	0.0176117
BST2	28.4303	3.2856	0.706805	4.64853	3.34e-06	0.000346148
SLC7A5	45.5925	3.15708	0.616068	5.12457	2.98e-07	4.85e-05
ANKRD33B	23.0264	3.1557	0.615048	5.13082	2.88e-07	4.75e-05
SNTB1	15.8245	3.15459	0.980421	3.21759	0.00129273	0.0347226
CEP85L	819.458	3.12053	0.239872	13.0091	1.09e-38	1.39e-34
TM4SF18	16.4081	3.11069	0.691429	4.49893	6.83e-06	0.000644757
KRT18	32.4667	3.09155	0.566749	5.45489	4.9e-08	9.68e-06
ULBP1	54.4788	3.08163	0.568274	5.42279	5.87e-08	1.12e-05
GPC5	11.6666	3.08132	0.771139	3.99581	6.45e-05	0.00386816
BRD7P3	13.051	3.05698	0.816024	3.74619	0.000179538	0.00835176
PHLDA3	24.0318	2.92162	0.579177	5.04444	4.55e-07	6.56e-05
ANXA1	296.051	2.90736	0.506746	5.73731	9.62e-09	2.3e-06
LMO2	20.3454	2.85502	0.595653	4.79309	1.64e-06	0.000191688
HERPUD1	438.88	2.83398	0.314185	9.02011	1.88e-19	2.68e-16
THBS1	405.375	2.75218	0.313649	8.77472	1.71e-18	2e-15
HSD17B14	26.579	2.7497	0.83246	3.30311	0.0009562	0.0286838
EIF4EBP1	188.493	2.74336	0.543786	5.04492	4.54e-07	6.56e-05
ZFP36	11.7808	2.73486	0.821373	3.32962	0.000869643	0.0272193
DDR2	23.377	2.71925	0.67801	4.01064	6.06e-05	0.00368462
FRY-AS1	13.5416	2.66261	0.792209	3.36099	0.00077663	0.0253719
MAMDC2	56.512	2.61896	0.546833	4.78933	1.67e-06	0.000193554
QPCT	110.378	2.56486	0.315092	8.14005	3.95e-16	3.62e-13
CCDC62	8.47919	2.54845	0.831862	3.06355	0.0021873	0.0496162
DNAJA4	13.8897	2.54795	0.681955	3.73624	0.00018679	0.00859571
FILIP1L	12.6219	2.54619	0.802478	3.17291	0.00150917	0.0382174
TNFRSF12A	26.3732	2.53386	0.72978	3.47209	0.000516426	0.0185725
PVT1	22.0304	2.53271	0.608283	4.16371	3.13e-05	0.00223344
PLK2	260.005	2.52147	0.43569	5.78731	7.15e-09	1.77e-06
SCRG1	38.9099	2.50892	0.509785	4.92153	8.59e-07	0.000116051
MFAP4	36.3003	2.50525	0.597103	4.19568	2.72e-05	0.00197342
DDIT4	68.3394	2.47967	0.613868	4.03942	5.36e-05	0.00335596
THAP8	15.2259	2.4685	0.758509	3.25441	0.0011363	0.0322764
TMEM144	20.6937	2.45886	0.72398	3.39631	0.000683008	0.0231484
ACTA2	51.3936	2.45648	0.484	5.07536	3.87e-07	6e-05
PFKP	25.9583	2.45438	0.677092	3.62489	0.000289089	0.0117829
CDH3	32.8032	2.44922	0.494293	4.955	7.23e-07	9.99e-05
SLC3A2	378.888	2.44569	0.548318	4.46035	8.18e-06	0.000734676
SGTA	52.5374	2.42057	0.785306	3.08232	0.00205391	0.0470896
TRIM22	200.792	2.40384	0.251888	9.54327	1.38e-21	2.22e-18
JDP2	9.65927	2.40363	0.775552	3.09925	0.00194013	0.0455381
TUNAR	17.7346	2.39906	0.737809	3.25161	0.00114755	0.0324093
MTHFD2	1339.74	2.39862	0.222487	10.7809	4.24e-27	1.81e-23
KDELR3	48.8728	2.38949	0.464632	5.14276	2.71e-07	4.51e-05
ANXA4	56.7657	2.37168	0.405991	5.84169	5.17e-09	1.35e-06
FAM198B	24.3032	2.36646	0.643847	3.67549	0.000237389	0.0100551
PMEL	230.466	2.34725	0.530699	4.42294	9.74e-06	0.000850397
BBC3	14.9982	2.34521	0.690425	3.39677	0.000681866	0.0231484
SERPINF1	134.522	2.33646	0.484458	4.82285	1.42e-06	0.000171419
HTATIP2	49.79	2.31082	0.478404	4.83027	1.36e-06	0.00016832
FGF7	20.4144	2.26914	0.609254	3.72446	0.000195731	0.00887983
CA3	28.5049	2.25069	0.528629	4.25761	2.07e-05	0.00160782
SELM	44.9659	2.24102	0.692494	3.23616	0.00121152	0.0334275
CYB5R2	26.4012	2.21655	0.601847	3.68292	0.000230577	0.00990091
L1TD1	25.2831	2.21331	0.548688	4.03383	5.49e-05	0.00340959
SLC7A11	279.164	2.20113	0.294292	7.47942	7.47e-14	5.04e-11
TIMP3	150.303	2.19721	0.30941	7.10129	1.24e-12	6.61e-10
PLCD1	31.1404	2.1824	0.70477	3.09662	0.00195743	0.0457291
CPNE8	215.356	2.16301	0.469078	4.61118	4e-06	0.000411248
SEC61A1	100.722	2.15804	0.642646	3.35805	0.000784951	0.0254219
TFPI2	20.1939	2.14458	0.640818	3.34662	0.000818029	0.0260612
WFDC2	18.4933	2.13123	0.575546	3.70297	0.000213093	0.00940838
ZMAT3	356.959	2.10982	0.347295	6.07501	1.24e-09	3.39e-07
ASNS	1580.36	2.10923	0.220525	9.56457	1.13e-21	2.07e-18
POR	86.0814	2.06903	0.600043	3.44813	0.000564475	0.0200202
SMCO4	32.2634	2.06038	0.666989	3.08908	0.00200778	0.0464467
GADD45A	86.2638	2.05891	0.352721	5.83723	5.31e-09	1.36e-06
BTG2	140.758	2.03855	0.456832	4.46236	8.11e-06	0.000732925
KIF1A	99.419	2.02844	0.512408	3.95863	7.54e-05	0.00437919
CYR61	74.5339	2.0276	0.372557	5.4424	5.26e-08	1.02e-05
ESM1	38.8984	2.00073	0.542119	3.69058	0.000223741	0.00970475
C10orf82	33.5927	1.97379	0.535579	3.68534	0.0002284	0.00984036
TPM2	19.3586	1.96967	0.637494	3.0897	0.00200356	0.0464327
PTCHD4	185.179	1.96789	0.239257	8.22504	1.95e-16	1.93e-13
VEGFA	68.1533	1.94478	0.402894	4.82702	1.39e-06	0.000169465
TSTD1	60.1925	1.90634	0.421053	4.52755	5.97e-06	0.00057172
YARS	724.24	1.90613	0.42976	4.43533	9.19e-06	0.000808426
S100A6	50.0787	1.89705	0.469336	4.04198	5.3e-05	0.0033522
TMEM88	29.7822	1.8908	0.572231	3.30426	0.00095227	0.0286433
DDIT3	337.107	1.88291	0.254334	7.40332	1.33e-13	8.53e-11
RRP12	47.5055	1.87141	0.576849	3.24419	0.00117786	0.0330188
TPM1	408.144	1.87101	0.369604	5.06221	4.14e-07	6.19e-05
F2RL2	20.7453	1.86759	0.554906	3.3656	0.000763775	0.0250796
LGI1	162.103	1.8567	0.381777	4.86331	1.15e-06	0.000148215
PSPH	188.444	1.84075	0.362721	5.07484	3.88e-07	6e-05
AEN	138.872	1.82068	0.355524	5.12113	3.04e-07	4.87e-05
HPS1	47.9146	1.81533	0.535099	3.39251	0.00069256	0.023338
DRAM1	33.7131	1.79725	0.441401	4.0717	4.67e-05	0.00303698
TUBA1C	186.94	1.79281	0.33635	5.33018	9.81e-08	1.85e-05
SESN2	59.9933	1.77987	0.442423	4.02301	5.75e-05	0.0035298
SPATA18	27.6246	1.77778	0.552132	3.21984	0.00128263	0.0346691
ABCB1	21.9557	1.77315	0.509568	3.47972	0.00050194	0.0182045
ABHD11	28.3621	1.77302	0.574868	3.08423	0.0020408	0.0468726
BBS9	511.744	1.76679	0.272965	6.47257	9.63e-11	3.53e-08
ANKRD34B	32.4576	1.76647	0.425417	4.15232	3.29e-05	0.00232173
LINC01021	1094.88	1.76018	0.245843	7.15978	8.08e-13	4.51e-10
TNFRSF10D	117.835	1.75861	0.3324	5.29063	1.22e-07	2.2e-05
F11R	221.87	1.752	0.335636	5.21994	1.79e-07	3.11e-05
PLA2G16	100.785	1.74286	0.272241	6.40188	1.53e-10	4.93e-08
ARL6IP4	71.9797	1.7419	0.562403	3.09724	0.00195332	0.0457291
EGR1	1469.24	1.72852	0.41285	4.18679	2.83e-05	0.00204071
SAT1	2220.9	1.7058	0.234316	7.27991	3.34e-13	1.95e-10
CCND2-AS1	21.6707	1.70523	0.532493	3.20235	0.0013631	0.0358675
NQO1	378.937	1.70327	0.245727	6.93156	4.16e-12	1.98e-09
UPP1	116.413	1.70215	0.375344	4.53491	5.76e-06	0.0005563
CALCB	89.7574	1.70067	0.478074	3.55734	0.000374626	0.0145312
EPHA2	57.4181	1.68358	0.436494	3.85706	0.000114761	0.00594014
FOS	71.1356	1.6621	0.53068	3.13203	0.00173602	0.0426989
NEAT1	505.014	1.65868	0.206643	8.02677	1e-15	8.03e-13
SLC7A1	81.8963	1.65621	0.3938	4.20572	2.6e-05	0.00190255
CDH8	62.7928	1.64059	0.439813	3.73019	0.000191337	0.00874226
HCG11	31.5681	1.61591	0.499673	3.23393	0.00122098	0.0334961
CTGF	524.378	1.61043	0.290845	5.53707	3.08e-08	6.58e-06
RPL23AP7	111.187	1.60319	0.285746	5.61055	2.02e-08	4.39e-06
GPX1	326.265	1.58361	0.509418	3.10866	0.00187935	0.0448493
TMCC3	76.1656	1.58218	0.373335	4.23797	2.26e-05	0.00169348
SHMT2	1080.72	1.57274	0.371443	4.23412	2.29e-05	0.00171272
ATF5	21.9613	1.5695	0.504143	3.1132	0.00185068	0.044496
EMB	41.8799	1.5664	0.415594	3.76907	0.000163857	0.00773441
STOM	81.7656	1.55689	0.340267	4.57549	4.75e-06	0.000465636
FAM84B	681.551	1.54754	0.318632	4.85681	1.19e-06	0.000151643
LAMB1	47.6143	1.5453	0.476593	3.24238	0.00118534	0.0331561
FAS	140.26	1.54334	0.281784	5.47703	4.33e-08	8.81e-06
ASS1	89.6145	1.53722	0.455735	3.37306	0.000743386	0.0246624
SBF2	540.342	1.53302	0.226491	6.76855	1.3e-11	5.22e-09
SERINC5	854.917	1.5205	0.449643	3.38157	0.000720728	0.0240974
GRIA1	63.7131	1.52023	0.400927	3.79179	0.000149567	0.00724636
C8orf4	120.36	1.52	0.394766	3.85038	0.000117933	0.00600848
ZNF185	35.0955	1.51826	0.455382	3.33404	0.000855956	0.0268695
QPRT	60.0517	1.51819	0.376404	4.03342	5.5e-05	0.00340959
PMAIP1	524.91	1.50729	0.314136	4.79823	1.6e-06	0.000188549
C1S	38.4326	1.48558	0.470667	3.15633	0.0015977	0.0397821
EPCAM	41.9389	1.47499	0.428007	3.44619	0.000568559	0.0200542
SPINT2	632.315	1.45836	0.225194	6.47604	9.42e-11	3.53e-08
TBL2	81.3587	1.45789	0.402913	3.61839	0.000296447	0.0120066
PDGFA	30.0539	1.44436	0.465241	3.10453	0.00190582	0.0450622
CMBL	178.532	1.44247	0.253978	5.67949	1.35e-08	3.04e-06
SLC1A5	73.8903	1.42854	0.444593	3.21313	0.00131297	0.0350461
TEX26	51.1269	1.41763	0.457331	3.09979	0.00193657	0.0455378
RGS5	325.433	1.40615	0.313603	4.48385	7.33e-06	0.000679986
PTPMT1	64.1082	1.40525	0.45169	3.11109	0.00186401	0.0446314
C6orf1	33.8821	1.40077	0.448353	3.12427	0.00178249	0.0434259
CFLAR	71.5067	1.3981	0.361584	3.8666	0.000110363	0.00578347
SESN1	213.284	1.3873	0.28612	4.84866	1.24e-06	0.000154939
FAM3C	142.606	1.38636	0.287669	4.8193	1.44e-06	0.000172859
SLC39A8	62.0122	1.38169	0.363948	3.79641	0.000146809	0.00715785
FTL	25921.6	1.38133	0.203828	6.77695	1.23e-11	5.08e-09
NUAK2	143.758	1.37818	0.337252	4.08651	4.38e-05	0.00291315
XPOT	456.459	1.37051	0.213476	6.41998	1.36e-10	4.73e-08
SLC39A14	162.434	1.36533	0.326495	4.18179	2.89e-05	0.00207453
ARL2	158.276	1.34649	0.344803	3.90511	9.42e-05	0.00516754
STX3	77.273	1.34401	0.372411	3.60894	0.000307446	0.0123353
EGF	74.3146	1.34398	0.344869	3.89707	9.74e-05	0.00531945
RRM2B	620.534	1.34057	0.285217	4.70019	2.6e-06	0.000287687
ANKRD45	143.266	1.33769	0.251296	5.32318	1.02e-07	1.9e-05
XPC	357.746	1.32801	0.377671	3.5163	0.000437608	0.0164764
GPC3	3877.86	1.32209	0.304297	4.34473	1.39e-05	0.00117784
LINC00894	39.0655	1.31927	0.40335	3.27079	0.00107248	0.0310125
SQSTM1	156.672	1.31197	0.28786	4.55767	5.17e-06	0.000503092
DUSP6	196.028	1.31128	0.353431	3.71013	0.00020715	0.0092837
GARS	395.753	1.30708	0.26835	4.8708	1.11e-06	0.00014414
PODXL	102.486	1.30376	0.341722	3.81526	0.000136039	0.00674364
CCND1	99.6418	1.2973	0.399199	3.24975	0.00115508	0.0325221
ITGAV	328.282	1.29469	0.372516	3.47553	0.000509844	0.0183873
RAD23A	161.307	1.29288	0.372972	3.46642	0.000527435	0.0188628
SERPINE2	118.303	1.28461	0.311467	4.12437	3.72e-05	0.00257992
SLC4A5	121.091	1.28407	0.315221	4.07356	4.63e-05	0.00303293
ATXN2L	87.0361	1.28222	0.342081	3.74829	0.000178047	0.00831251
MYH9	99.8303	1.27722	0.350914	3.6397	0.000272958	0.0112324
HEXB	86.9582	1.27461	0.326064	3.90909	9.26e-05	0.00516754
ISCU	225.789	1.25701	0.290782	4.32286	1.54e-05	0.00128405
IFITM1	235.668	1.24256	0.373668	3.3253	0.000883239	0.0272511
CNN2	253.348	1.24142	0.371491	3.34171	0.000832628	0.026316
KITLG	43.5646	1.24059	0.386503	3.20978	0.00132837	0.0353836
RNLS	126.927	1.23958	0.302925	4.09203	4.28e-05	0.00287146
FEZF1-AS1	153.284	1.23337	0.243434	5.06655	4.05e-07	6.12e-05
PHACTR2	766.659	1.23235	0.370665	3.32471	0.000885094	0.0272511
YBX3	159.416	1.2277	0.288461	4.25604	2.08e-05	0.00160939
RASSF8	184.691	1.19927	0.371215	3.23066	0.00123503	0.0336894
MAPKAP1	61.0547	1.19307	0.329988	3.6155	0.000299767	0.0121029
XBP1	155.319	1.18626	0.252903	4.69058	2.72e-06	0.000298228
PDIA4	757.03	1.18345	0.309733	3.82086	0.000132985	0.00664357
ANXA2	617.891	1.1791	0.226524	5.20522	1.94e-07	3.32e-05
MTHFD1L	141.505	1.17171	0.272256	4.30371	1.68e-05	0.00137356
PTPRM	61.1119	1.15778	0.33109	3.49689	0.000470719	0.0174166
FBXO22	817.693	1.1542	0.183762	6.28096	3.36e-10	1e-07
VRK2	97.9298	1.15127	0.279283	4.12224	3.75e-05	0.00258995
PHYH	719.556	1.14828	0.188326	6.09729	1.08e-09	3.08e-07
TUBB2A	151.62	1.14349	0.356588	3.20676	0.00134241	0.0355989
ACTR3B	73.6391	1.14112	0.37221	3.06581	0.00217082	0.0493295
TNFRSF10B	409.496	1.13728	0.226932	5.01153	5.4e-07	7.54e-05
LPAR1	184.35	1.13152	0.299833	3.77384	0.000160756	0.00764426
H1F0	115.672	1.1307	0.365649	3.0923	0.00198615	0.046196
EIF2S2	1014.12	1.12457	0.332982	3.37729	0.000732051	0.0243492
CTH	338.109	1.10238	0.226228	4.87287	1.1e-06	0.000144099
HSPA4L	463.214	1.09085	0.224738	4.8539	1.21e-06	0.000152374
RFK	205.635	1.08816	0.276187	3.93995	8.15e-05	0.00463868
PIR	115.701	1.08804	0.350404	3.1051	0.00190215	0.0450584
DDB2	376.763	1.08762	0.324937	3.34717	0.000816415	0.0260612
PPCS	593.484	1.0833	0.248506	4.35926	1.31e-05	0.0011096
SMS	2152.21	1.08009	0.240176	4.49706	6.89e-06	0.00064569
AXL	1589.52	1.07938	0.297188	3.63196	0.000281271	0.0115375
FGFBP3	429.029	1.07129	0.225084	4.75951	1.94e-06	0.000220499
TIGAR	717.083	1.06843	0.261163	4.09106	4.29e-05	0.00287146
SULF2	234.415	1.06785	0.264853	4.03186	5.53e-05	0.00341578
SLC30A5	140.295	1.06028	0.317336	3.34118	0.000834225	0.026316
RND3	606.835	1.05741	0.191202	5.53035	3.2e-08	6.73e-06
ADSS	425.817	1.05345	0.324228	3.24911	0.00115767	0.0325236
HSPA9	2227.61	1.05336	0.273468	3.85186	0.000117223	0.00600848
ASCC3	516.498	1.04625	0.223113	4.68934	2.74e-06	0.000298228
SDC4	154.552	1.04229	0.315116	3.30763	0.000940878	0.0284531
ZMYM6NB	163.082	1.03668	0.262132	3.9548	7.66e-05	0.00442597
NSUN7	138.88	1.03323	0.271256	3.80906	0.000139497	0.00688845
SERPINH1	97.934	1.03049	0.305101	3.37754	0.000731361	0.0243492
DNAH14	170.57	1.02176	0.275943	3.70279	0.000213244	0.00940838
LRP2	535.891	1.02024	0.251354	4.05896	4.93e-05	0.0031485
GATM	107.852	1.01337	0.288461	3.51302	0.00044304	0.0165837
ETV5	286.135	1.01276	0.321054	3.1545	0.00160775	0.0399262
ZNF395	103.03	-1.00046	0.320873	-3.11792	0.00182132	0.0440376
SLC1A3	535.637	-1.00485	0.23358	-4.30195	1.69e-05	0.00137575
RFX4	642.185	-1.0107	0.295626	-3.41884	0.000628891	0.021647
C6orf165	123.141	-1.01365	0.294873	-3.43757	0.000586962	0.0205341
LGR5	104.97	-1.01952	0.324647	-3.1404	0.00168716	0.0415766
SOX2-OT	699.83	-1.03239	0.308187	-3.34989	0.000808424	0.0259484
HIST1H4C	6446.02	-1.03552	0.196172	-5.27865	1.3e-07	2.32e-05
GDPD2	202.654	-1.03687	0.289018	-3.58756	0.000333788	0.0130656
TEKT2	134.05	-1.03812	0.29243	-3.54999	0.000385242	0.0148088
NREP	6128.52	-1.04738	0.225121	-4.65252	3.28e-06	0.00034227
TRAIP	174.679	-1.05754	0.24498	-4.31683	1.58e-05	0.00131113
GALP	48.2099	-1.07166	0.348935	-3.07122	0.00213183	0.0486134
ST6GAL1	103.1	-1.07926	0.322789	-3.34354	0.000827154	0.0262867
SNAP25	89.7911	-1.08104	0.330842	-3.26755	0.00108483	0.0312993
LOC100379224	129.887	-1.09135	0.284785	-3.83217	0.000127019	0.00644584
GINS3	207.346	-1.09458	0.233917	-4.67934	2.88e-06	0.000307921
SLC44A5	65.465	-1.0963	0.320276	-3.42297	0.000619404	0.0213777
FGF9	106.753	-1.10243	0.291166	-3.78628	0.000152918	0.00735323
ST7L	438.016	-1.11105	0.314375	-3.53415	0.000409095	0.0155008
PROM1	401.509	-1.11533	0.221279	-5.0404	4.65e-07	6.63e-05
CFAP54	119.921	-1.11968	0.265257	-4.22112	2.43e-05	0.00180316
PHLDB2	105.098	-1.15091	0.355999	-3.23292	0.00122533	0.0335438
ABCC5	253.512	-1.1543	0.227576	-5.07214	3.93e-07	6.01e-05
UNC5C	161.771	-1.16988	0.362955	-3.2232	0.00126768	0.0344097
CNRIP1	54.9157	-1.18505	0.358654	-3.30416	0.000952618	0.0286433
NTF3	44.087	-1.18797	0.380428	-3.12273	0.0017918	0.0435698
POU3F2	207.612	-1.19809	0.306654	-3.90697	9.35e-05	0.00516754
MIR99AHG	185.72	-1.20319	0.28036	-4.29159	1.77e-05	0.00142351
CAPN6	182.905	-1.20774	0.360687	-3.34843	0.000812699	0.0260206
NDRG2	191.902	-1.21065	0.36605	-3.30734	0.000941862	0.0284531
ENKUR	270.186	-1.2314	0.318001	-3.87233	0.000107801	0.00571925
SCG3	124.597	-1.23362	0.359046	-3.43583	0.000590737	0.0205673
TAGLN3	334.941	-1.24768	0.245716	-5.07772	3.82e-07	6e-05
LDB2	125.299	-1.24865	0.284862	-4.38334	1.17e-05	0.00100035
CFAP57	62.4948	-1.28646	0.368473	-3.49132	0.000480645	0.0176314
UBXN10	87.1711	-1.29306	0.347415	-3.72196	0.000197685	0.0089369
DNER	137.253	-1.29608	0.366745	-3.53403	0.000409282	0.0155008
DCC	187.378	-1.29756	0.263221	-4.92956	8.24e-07	0.000112569
FAM69A	122.388	-1.29852	0.315877	-4.11083	3.94e-05	0.00269237
SEPP1	86.2479	-1.31298	0.299117	-4.38952	1.14e-05	0.000978895
FILIP1	483.165	-1.31676	0.230959	-5.70125	1.19e-08	2.73e-06
LRRC17	64.8907	-1.33728	0.362561	-3.68843	0.000225642	0.00975427
ZNF112	136.881	-1.33869	0.323267	-4.14112	3.46e-05	0.0024116
AGO1	322.009	-1.33888	0.219741	-6.09299	1.11e-09	3.09e-07
MTMR8	48.2017	-1.34778	0.363523	-3.70755	0.00020927	0.00929697
PAK7	62.8122	-1.35218	0.430281	-3.14254	0.00167489	0.0413538
IGFBPL1	1309.85	-1.36126	0.396214	-3.43566	0.000591115	0.0205673
CRB1	80.2481	-1.3674	0.325166	-4.20524	2.61e-05	0.00190255
PKI55	72.9811	-1.38923	0.333811	-4.16172	3.16e-05	0.00224055
SYBU	48.8558	-1.3962	0.382957	-3.64585	0.000266513	0.0110736
INA	106.477	-1.4002	0.400862	-3.49298	0.000477654	0.0176117
HERC3	31.0533	-1.41182	0.432856	-3.26165	0.00110767	0.0316734
MPP1	52.4809	-1.41412	0.393004	-3.59823	0.000320386	0.0127162
NSG1	39.1688	-1.46315	0.435526	-3.35949	0.000780852	0.0253807
CAMKK2	97.6162	-1.47638	0.372288	-3.9657	7.32e-05	0.0042903
ZNF587B	104.029	-1.48328	0.314232	-4.72033	2.35e-06	0.000265184
ACKR3	221.147	-1.50892	0.298791	-5.05007	4.42e-07	6.52e-05
ZNF396	32.2827	-1.52948	0.457732	-3.34144	0.000833447	0.026316
DMRTA2	109.61	-1.5467	0.294245	-5.25649	1.47e-07	2.58e-05
RBM43	30.7172	-1.56537	0.483356	-3.23855	0.00120138	0.0333865
FAP	67.8123	-1.56711	0.406933	-3.85103	0.000117621	0.00600848
NRP1	110.778	-1.57049	0.415969	-3.77549	0.000159696	0.00762207
RTN1	128.21	-1.57873	0.407395	-3.87518	0.000106545	0.00567609
CCDC65	64.0694	-1.59739	0.371876	-4.29549	1.74e-05	0.0014075
CNR1	43.4327	-1.59749	0.410244	-3.89399	9.86e-05	0.00536115
RSPH4A	259.357	-1.66404	0.241677	-6.8854	5.76e-12	2.64e-09
C1orf61	136.28	-1.69552	0.26349	-6.43487	1.24e-10	4.41e-08
BCL11A	57.8739	-1.69861	0.425292	-3.99399	6.5e-05	0.00387975
LRRN3	213.145	-1.70513	0.365638	-4.66343	3.11e-06	0.000327269
HIST1H2BH	36.3839	-1.71615	0.443694	-3.86787	0.000109792	0.00578297
LRGUK	31.786	-1.75968	0.455359	-3.86439	0.000111368	0.00579752
TAL2	33.408	-1.76977	0.534099	-3.31357	0.000921125	0.0280612
TSHZ1	33.1069	-1.79394	0.451011	-3.9776	6.96e-05	0.00411879
DCX	428.755	-1.82019	0.283996	-6.40921	1.46e-10	4.82e-08
ELAVL2	197.065	-1.84884	0.302922	-6.10336	1.04e-09	3.03e-07
GMNC	34.502	-1.86276	0.486427	-3.82948	0.000128413	0.00649093
EPHA3	561.933	-1.86636	0.272975	-6.83713	8.08e-12	3.46e-09
BEND4	16.5891	-1.88653	0.603767	-3.12461	0.00178044	0.0434259
RARB	95.4126	-1.89881	0.424324	-4.47491	7.64e-06	0.000701038
EBF1	70.5831	-1.93001	0.450319	-4.28586	1.82e-05	0.00145163
LINC00461	531.171	-1.93107	0.302631	-6.38093	1.76e-10	5.51e-08
LHX9	17.7916	-2.01164	0.636996	-3.15801	0.00158851	0.0396787
LINC01351	47.8576	-2.03864	0.479513	-4.25148	2.12e-05	0.00162294
NEUROD4	86.2559	-2.08418	0.566691	-3.67781	0.000235248	0.0100344
TMEM151B	23.5624	-2.11486	0.531149	-3.98167	6.84e-05	0.00406759
KCNK2	19.833	-2.12118	0.560635	-3.78353	0.00015462	0.00740733
SLC17A6	53.601	-2.14688	0.437707	-4.90483	9.35e-07	0.000125057
RHBDL3	16.3164	-2.15136	0.613034	-3.50937	0.000449165	0.0167154
CPNE4	31.2231	-2.17534	0.577153	-3.76908	0.000163847	0.00773441
B3GALT2	13.7194	-2.1867	0.677443	-3.22787	0.00124714	0.0339239
MAB21L1	61.7076	-2.21884	0.49495	-4.48295	7.36e-06	0.000679986
ELAVL4	173.533	-2.22429	0.323446	-6.87686	6.12e-12	2.71e-09
RUNX1T1	222.354	-2.29195	0.295354	-7.76004	8.49e-15	6.41e-12
CNTN2	46.382	-2.30984	0.447054	-5.1668	2.38e-07	4.02e-05
LINC00925	32.6576	-2.31294	0.502918	-4.59905	4.24e-06	0.000429068
EOMES	24.6604	-2.41595	0.659636	-3.66254	0.000249725	0.0104778
LINC01338	14.5595	-2.54838	0.725369	-3.51322	0.000442709	0.0165837
SAMD3	15.4102	-2.65724	0.84405	-3.1482	0.0016428	0.040718
INPP4B	18.2365	-2.68063	0.739684	-3.62402	0.000290059	0.011785
PDE1A	58.3069	-2.69182	0.748182	-3.59782	0.000320902	0.0127162
ARRDC4	41.8736	-2.72781	0.467701	-5.83239	5.46e-09	1.38e-06
HMP19	13.2371	-2.8649	0.813517	-3.52162	0.000428918	0.0161967
PPP1R17	23.7209	-2.8842	0.615719	-4.68429	2.81e-06	0.000303107
ACSL6	11.4545	-3.04332	0.827954	-3.67572	0.000237184	0.0100551
RELN	16.4398	-3.05	0.849602	-3.58992	0.000330779	0.0129874
EBF2	48.1731	-3.06635	0.542715	-5.65001	1.6e-08	3.55e-06
NEUROD1	57.9503	-3.15929	0.393236	-8.03409	9.43e-16	8.03e-13
TXNIP	692.764	-3.4186	0.304598	-11.2233	3.13e-29	2.01e-25
FSTL5	18.2658	-3.57064	0.780352	-4.57568	4.75e-06	0.000465636
ST18	45.7532	-3.65744	0.496671	-7.3639	1.79e-13	1.09e-10
GRIA2	15.0651	-3.72763	0.9134	-4.08105	4.48e-05	0.00295189
NEUROG2	7.87542	-3.79417	1.1174	-3.39553	0.000684953	0.0231484
FAM43A	10.6223	-3.80855	0.978534	-3.8921	9.94e-05	0.00536115
SPOCK3	8.62907	-3.92805	1.13948	-3.44725	0.000566333	0.0200307
AMBN	31.2713	-4.59904	0.801774	-5.73608	9.69e-09	2.3e-06
GABRG2	5.33629	-4.76663	1.50152	-3.17453	0.00150078	0.0381556
SVOP	6.21647	-4.99014	1.51866	-3.28589	0.00101662	0.0298982
