# Supplementary material for: Exposure to the antiretroviral drug dolutegravir impairs structure and neurogenesis in a forebrain organoid model of human embryonic cortical development
Source: Front Mol Neurosci. 2024 Nov 6;17:1459877. doi: 10.3389/fnmol.2024.1459877 (PMC11576471; doi:10.3389/fnmol.2024.1459877)
Supplement: Supplementary file 3 [file Table_3.xlsx]

## Sheet: Up
Category	Term	Count	%	PValue	Genes	List Total	Pop Hits	Pop Total	Fold Enrichment	Bonferroni	Benjamini	FDR
GOTERM_BP_DIRECT	GO:0042149~cellular response to glucose starvation	9	3.81356	1.13598e-07	SLC7A5, XBP1, TBL2, NUAK2, SESN1, SESN2, PMAIP1, ASNS, UPP1	214	53	19256	15.2798	0.000209453	0.000206047	0.00020303
GOTERM_BP_DIRECT	GO:0043066~negative regulation of apoptotic process	22	9.32203	2.23478e-07	HSPA9, NQO1, CDKN1A, XBP1, ANXA1, MAPKAP1, PLK2, ANXA4, ASNS, LRP2, CFLAR, THBS1, TNFRSF10D, VEGFA, KRT18, ACTC1, NUAK2, AXL, FAS, ATF5, DDR2, HTATIP2	214	506	19256	3.91223	0.000412009	0.000206047	0.00020303
GOTERM_BP_DIRECT	GO:0009410~response to xenobiotic stimulus	14	5.9322	4.50161e-06	GRIA1, CDKN1A, TIGAR, ABCB1, GPX1, PTPRM, XPC, FOS, THBS1, DUSP6, ASS1, COL1A1, CDH3, CCND1	214	250	19256	5.03895	0.00826664	0.00276699	0.00272648
GOTERM_BP_DIRECT	GO:0007155~cell adhesion	20	8.47458	1.26179e-05	TNFRSF12A, PTPRM, LAMB1, SLC7A11, F11R, RND3, THBS1, CDH8, ICAM1, COL1A1, MFAP4, KITLG, CDH3, PODXL, SPP1, ITGAV, TGFBI, EMB, EPHA2, DDR2	214	551	19256	3.26611	0.0229989	0.00524432	0.00516754
GOTERM_BP_DIRECT	GO:0030968~endoplasmic reticulum unfolded protein response	7	2.9661	1.422e-05	XBP1, TBL2, CCND1, DDIT3, CTH, STC2, HERPUD1	214	48	19256	13.1223	0.025881	0.00524432	0.00516754
GOTERM_BP_DIRECT	GO:0001525~angiogenesis	13	5.50847	2.53089e-05	XBP1, TNFRSF12A, ANXA2, EGF, SERPINE1, PDGFA, SAT1, VEGFA, ESM1, MYH9, ITGAV, TGFBI, HTATIP2	214	252	19256	4.64189	0.0455979	0.00777826	0.00766437
GOTERM_BP_DIRECT	GO:0072593~reactive oxygen species metabolic process	6	2.54237	8.56272e-05	TIGAR, RFK, SESN1, SESN2, DDIT4, PMAIP1	214	41	19256	13.168	0.146068	0.0205184	0.020218
GOTERM_BP_DIRECT	GO:0034976~response to endoplasmic reticulum stress	8	3.38983	8.90171e-05	XBP1, DDIT3, TNFRSF10B, TRIB3, THBS1, PDIA4, BBC3, HERPUD1	214	95	19256	7.57737	0.151389	0.0205184	0.020218
GOTERM_BP_DIRECT	GO:0034599~cellular response to oxidative stress	8	3.38983	0.000108377	NQO1, XBP1, GPX1, SESN2, SLC4A11, VRK2, SLC7A11, ETV5	214	98	19256	7.34541	0.181154	0.0211027	0.0207937
GOTERM_BP_DIRECT	GO:0006915~apoptotic process	19	8.05085	0.00011444	XBP1, TNFRSF12A, GADD45A, TNFRSF10B, CFLAR, THBS1, YBX3, BBC3, TNFRSF10D, DRAM1, NUAK2, ZMAT3, RFK, INPP5D, DDIT4, FAS, PMAIP1, SQSTM1, HTATIP2	214	594	19256	2.87819	0.190258	0.0211027	0.0207937
GOTERM_BP_DIRECT	GO:0010596~negative regulation of endothelial cell migration	5	2.11864	0.000129996	DNAJA4, SERPINF1, PTPRM, APOE, THBS1	214	24	19256	18.7461	0.213158	0.021792	0.0214729
GOTERM_BP_DIRECT	GO:0046718~viral entry into host cell	8	3.38983	0.000148161	AXL, ITGAV, SLC3A2, SLC1A5, F11R, SLC7A1, EPHA2, ICAM1	214	103	19256	6.98884	0.239081	0.0227205	0.0223878
GOTERM_BP_DIRECT	GO:0071456~cellular response to hypoxia	9	3.81356	0.000160177	TIGAR, TBL2, STC2, PMAIP1, FOS, CFLAR, DDR2, BBC3, VEGFA	214	139	19256	5.82613	0.255759	0.0227205	0.0223878
GOTERM_BP_DIRECT	GO:0071549~cellular response to dexamethasone stimulus	5	2.11864	0.000241957	SERPINF1, DDIT4, CFLAR, ASS1, PCK2	214	28	19256	16.0681	0.359959	0.0297941	0.0293578
GOTERM_BP_DIRECT	GO:0071333~cellular response to glucose stimulus	7	2.9661	0.00024236	COL1A1, XBP1, GPX1, SERPINF1, SLC39A14, PCK2, ICAM1	214	79	19256	7.97303	0.360434	0.0297941	0.0293578
GOTERM_BP_DIRECT	GO:0031032~actomyosin structure organization	5	2.11864	0.000318295	CNN2, CNN1, ACTC1, MYH9, F11R	214	30	19256	14.9969	0.444023	0.0366835	0.0361463
GOTERM_BP_DIRECT	GO:0006986~response to unfolded protein	6	2.54237	0.00041456	DDIT3, HSPA4L, SERPINH1, CHAC1, THBS1, HERPUD1	214	57	19256	9.47172	0.534483	0.0449676	0.0443091
GOTERM_BP_DIRECT	GO:0042771~intrinsic apoptotic signaling pathway in response to DNA damage by p53 class mediator	5	2.11864	0.000463098	CDKN1A, DDIT4, AEN, BBC3, PHLDA3	214	33	19256	13.6335	0.574355	0.0474418	0.0467472
GOTERM_BP_DIRECT	GO:0015701~bicarbonate transport	5	2.11864	0.000582418	CYB5R2, SLC4A11, SLC39A8, SLC39A14, SLC4A5	214	35	19256	12.8545	0.658461	0.053699	0.0529127
GOTERM_BP_DIRECT	GO:0070059~intrinsic apoptotic signaling pathway in response to endoplasmic reticulum stress	5	2.11864	0.000582418	DDIT3, TNFRSF10B, TRIB3, CHAC1, BBC3	214	35	19256	12.8545	0.658461	0.053699	0.0529127
GOTERM_BP_DIRECT	GO:0071230~cellular response to amino acid stimulus	6	2.54237	0.000659607	GRIA1, COL1A1, XBP1, COL1A2, SESN2, ASS1	214	63	19256	8.56965	0.703799	0.0579198	0.0570718
GOTERM_BP_DIRECT	GO:0009611~response to wounding	6	2.54237	0.000761423	ZFP36, FGF7, DDIT3, PDGFA, F2RL2, SULF2	214	65	19256	8.30597	0.754535	0.0638211	0.0628866
GOTERM_BP_DIRECT	GO:0043065~positive regulation of apoptotic process	12	5.08475	0.000929169	TNFRSF12A, GADD45A, INPP5D, LPAR1, FAS, PMAIP1, TNFRSF10B, CFLAR, SQSTM1, DUSP6, BBC3, PHLDA3	214	321	19256	3.36379	0.819889	0.0744951	0.0734043
GOTERM_BP_DIRECT	GO:0009725~response to hormone	5	2.11864	0.000973649	NQO1, POR, GPX1, NOS2, TIMP3	214	40	19256	11.2477	0.834086	0.0748087	0.0737134
GOTERM_BP_DIRECT	GO:0090131~mesenchyme migration	3	1.27119	0.00119141	ACTA2, ACTA1, ACTC1	214	5	19256	53.9888	0.889005	0.0878783	0.0865916
GOTERM_BP_DIRECT	GO:0098609~cell-cell adhesion	9	3.81356	0.00140393	KRT18, CDH3, ANXA1, ANXA2, EPCAM, ITGAV, F11R, S100A11, ICAM1	214	193	19256	4.19602	0.925029	0.0995708	0.0981129
GOTERM_BP_DIRECT	GO:0071260~cellular response to mechanical stimulus	6	2.54237	0.00154412	CNN2, COL1A1, GADD45A, FAS, TNFRSF10B, F11R	214	76	19256	7.10379	0.94213	0.105458	0.103913
GOTERM_BP_DIRECT	GO:0042060~wound healing	6	2.54237	0.00163673	CNN2, CDKN1A, SDC4, TPM1, PDGFA, CFLAR	214	77	19256	7.01153	0.951228	0.10779	0.106212
GOTERM_BP_DIRECT	GO:0006564~L-serine biosynthetic process	3	1.27119	0.00177409	SHMT2, SERINC5, PSPH	214	6	19256	44.9907	0.962158	0.112808	0.111156
GOTERM_BP_DIRECT	GO:0001822~kidney development	7	2.9661	0.00210113	RRM2B, SERPINF1, LRP2, PRDM1, ASS1, SULF2, VEGFA	214	119	19256	5.29302	0.979319	0.128608	0.126725
GOTERM_BP_DIRECT	GO:0032355~response to estradiol	6	2.54237	0.00216207	GRIA1, COL1A1, NQO1, GPX1, ANXA1, ASS1	214	82	19256	6.584	0.981522	0.128608	0.126725
GOTERM_BP_DIRECT	GO:0030335~positive regulation of cell migration	10	4.23729	0.00231568	COL1A1, XBP1, PODXL, EGF, PDGFA, ITGAV, LAMB1, THBS1, EPHA2, VEGFA	214	257	19256	3.50122	0.986089	0.133441	0.131487
GOTERM_BP_DIRECT	GO:0010951~negative regulation of endopeptidase activity	5	2.11864	0.00242202	SERPINE2, SERPINF1, SERPINE1, SERPINH1, TIMP3	214	51	19256	8.8217	0.988571	0.13534	0.133358
GOTERM_BP_DIRECT	GO:0048146~positive regulation of fibroblast proliferation	5	2.11864	0.00298721	CDKN1A, S100A6, LIF, PDGFA, DDR2	214	54	19256	8.3316	0.995981	0.162012	0.15964
GOTERM_BP_DIRECT	GO:0009612~response to mechanical stimulus	5	2.11864	0.003194	COL1A1, ACTA1, BTG2, THBS1, PSPH	214	55	19256	8.18012	0.997258	0.162652	0.16027
GOTERM_BP_DIRECT	GO:0010757~negative regulation of plasminogen activation	3	1.27119	0.00326362	SERPINE2, SERPINE1, THBS1	214	8	19256	33.743	0.99759	0.162652	0.16027
GOTERM_BP_DIRECT	GO:1903071~positive regulation of ER-associated ubiquitin-dependent protein catabolic process	3	1.27119	0.00326362	XBP1, SGTA, HERPUD1	214	8	19256	33.743	0.99759	0.162652	0.16027
GOTERM_BP_DIRECT	GO:1902042~negative regulation of extrinsic apoptotic signaling pathway via death domain receptors	4	1.69492	0.00356519	GPX1, SERPINE1, CFLAR, ICAM1	214	28	19256	12.8545	0.99862	0.173005	0.170472
GOTERM_BP_DIRECT	GO:0008360~regulation of cell shape	7	2.9661	0.00393421	ANXA1, HEXB, TPM1, LPAR1, MYH9, F11R, VEGFA	214	135	19256	4.6657	0.999303	0.186018	0.183294
GOTERM_BP_DIRECT	GO:0071356~cellular response to tumor necrosis factor	7	2.9661	0.0042271	COL1A1, ZFP36, FOS, THBS1, YBX3, ASS1, PCK2	214	137	19256	4.59759	0.999595	0.190786	0.187992
GOTERM_BP_DIRECT	GO:0010628~positive regulation of gene expression	14	5.9322	0.00424198	GRIA1, EGR1, EGF, LIF, PRDM1, VEGFA, CNN2, ACTA2, ACTA1, FGF7, ACTC1, CDH3, DNAJA4, LAMP3	214	505	19256	2.49453	0.999606	0.190786	0.187992
GOTERM_BP_DIRECT	GO:0045785~positive regulation of cell adhesion	5	2.11864	0.00464247	TPM1, ITGAV, LAMB1, STX3, VEGFA	214	61	19256	7.37552	0.999812	0.197216	0.194329
GOTERM_BP_DIRECT	GO:0030199~collagen fibril organization	5	2.11864	0.00464247	COL1A1, COL1A2, ANXA2, SERPINH1, DDR2	214	61	19256	7.37552	0.999812	0.197216	0.194329
GOTERM_BP_DIRECT	GO:0051897~positive regulation of protein kinase B signaling	8	3.38983	0.00470581	XBP1, GPX1, AXL, EGF, PDGFA, THBS1, DDR2, VEGFA	214	186	19256	3.87016	0.999833	0.197216	0.194329
GOTERM_BP_DIRECT	GO:0071578~zinc II ion transmembrane import	3	1.27119	0.00516917	SLC30A5, SLC39A8, SLC39A14	214	10	19256	26.9944	0.999929	0.207216	0.204182
GOTERM_BP_DIRECT	GO:0035999~tetrahydrofolate interconversion	3	1.27119	0.00516917	MTHFD1L, SHMT2, MTHFD2	214	10	19256	26.9944	0.999929	0.207216	0.204182
GOTERM_BP_DIRECT	GO:0016477~cell migration	9	3.81356	0.00536622	SDC4, PODXL, AXL, GPC3, ITGAV, GPC5, THBS1, RND3, EPHA2	214	240	19256	3.3743	0.999951	0.210538	0.207456
GOTERM_BP_DIRECT	GO:0033574~response to testosterone	4	1.69492	0.00570202	NQO1, CFLAR, THBS1, PSPH	214	33	19256	10.9068	0.999974	0.219053	0.215845
GOTERM_BP_DIRECT	GO:0006974~cellular response to DNA damage stimulus	10	4.23729	0.00584079	CDKN1A, BTG2, TIGAR, CCND1, ZMAT3, DDIT3, PMAIP1, SPATA18, BBC3, DDB2	214	296	19256	3.03991	0.99998	0.219804	0.216586
GOTERM_BP_DIRECT	GO:0035455~response to interferon-alpha	3	1.27119	0.00627205	BST2, IFITM1, LAMP3	214	11	19256	24.5404	0.999991	0.226778	0.223457
GOTERM_BP_DIRECT	GO:1902237~positive regulation of endoplasmic reticulum stress-induced intrinsic apoptotic signaling pathway	3	1.27119	0.00627205	DDIT3, PMAIP1, BBC3	214	11	19256	24.5404	0.999991	0.226778	0.223457
GOTERM_BP_DIRECT	GO:0006730~one-carbon metabolic process	4	1.69492	0.00673045	CA3, MTHFD1L, SHMT2, MTHFD2	214	35	19256	10.2836	0.999996	0.237436	0.23396
GOTERM_BP_DIRECT	GO:0002931~response to ischemia	5	2.11864	0.00682437	NQO1, EGR1, TIGAR, RNLS, SQSTM1	214	68	19256	6.61627	0.999997	0.237436	0.23396
GOTERM_BP_DIRECT	GO:0030195~negative regulation of blood coagulation	3	1.27119	0.00747191	SERPINE2, SERPINE1, APOE	214	12	19256	22.4953	0.999999	0.255152	0.251416
GOTERM_BP_DIRECT	GO:0046685~response to arsenic-containing substance	3	1.27119	0.0087665	GRIA1, CDKN1A, SERPINF1	214	13	19256	20.7649	1	0.288668	0.284442
GOTERM_BP_DIRECT	GO:0051450~myoblast proliferation	3	1.27119	0.0087665	FGF7, GPX1, FOS	214	13	19256	20.7649	1	0.288668	0.284442
GOTERM_BP_DIRECT	GO:0090263~positive regulation of canonical Wnt signaling pathway	6	2.54237	0.00908394	COL1A1, CDH3, EGF, GPC3, GPC5, SULF2	214	115	19256	4.69468	1	0.293874	0.289571
GOTERM_BP_DIRECT	GO:0043123~positive regulation of I-kappaB kinase/NF-kappaB signaling	8	3.38983	0.00988938	BST2, PLK2, CTH, LPAR1, TNFRSF10B, CFLAR, TRIM22, VEGFA	214	214	19256	3.36379	1	0.314414	0.30981
GOTERM_BP_DIRECT	GO:0031175~neuron projection development	6	2.54237	0.0104362	LGI1, BTG2, PTPRM, LAMB1, STX3, APOE	214	119	19256	4.53687	1	0.320987	0.316287
GOTERM_BP_DIRECT	GO:0045454~cell redox homeostasis	4	1.69492	0.0104443	NQO1, GPX1, NOS2, DDIT3	214	41	19256	8.77866	1	0.320987	0.316287
GOTERM_BP_DIRECT	GO:0008284~positive regulation of cell proliferation	13	5.50847	0.0106475	XBP1, SHMT2, EGF, LIF, PDGFA, THBS1, VEGFA, ESM1, FGF7, KITLG, EPCAM, ITGAV, STX3	214	504	19256	2.32095	1	0.321868	0.317155
GOTERM_BP_DIRECT	GO:0043154~negative regulation of cysteine-type endopeptidase activity involved in apoptotic process	4	1.69492	0.0111575	GPX1, LAMP3, THBS1, VEGFA	214	42	19256	8.56965	1	0.331846	0.326987
GOTERM_BP_DIRECT	GO:0007275~multicellular organism development	5	2.11864	0.0114652	CDH3, AXL, CDH8, EPHA2, DDR2	214	79	19256	5.69502	1	0.335118	0.330212
GOTERM_BP_DIRECT	GO:0070848~response to growth factor	3	1.27119	0.011631	ANXA3, DUSP6, EPHA2	214	15	19256	17.9963	1	0.335118	0.330212
GOTERM_BP_DIRECT	GO:0071364~cellular response to epidermal growth factor stimulus	4	1.69492	0.0126666	COL1A1, ZFP36, FOS, CFLAR	214	44	19256	8.18012	1	0.359342	0.35408
GOTERM_BP_DIRECT	GO:0045444~fat cell differentiation	5	2.11864	0.014112	GPX1, CCND1, BBS9, ATF5, JDP2	214	84	19256	5.35603	1	0.394279	0.388506
GOTERM_BP_DIRECT	GO:0016525~negative regulation of angiogenesis	6	2.54237	0.0144058	GADD45A, PLK2, SERPINF1, PTPRM, THBS1, EPHA2	214	129	19256	4.18518	1	0.396482	0.390677
GOTERM_BP_DIRECT	GO:0048545~response to steroid hormone	3	1.27119	0.0148482	COL1A1, ACTA1, SPP1	214	17	19256	15.8791	1	0.396596	0.390789
GOTERM_BP_DIRECT	GO:0055093~response to hyperoxia	3	1.27119	0.0148482	COL1A1, SLC7A5, CDKN1A	214	17	19256	15.8791	1	0.396596	0.390789
GOTERM_BP_DIRECT	GO:0051209~release of sequestered calcium ion into cytosol	4	1.69492	0.0151389	DDIT3, HTR2C, PLCD1, BBC3	214	47	19256	7.65798	1	0.396596	0.390789
GOTERM_BP_DIRECT	GO:0043491~protein kinase B signaling	5	2.11864	0.0152702	XBP1, AXL, SESN2, LRP2, EPHA2	214	86	19256	5.23147	1	0.396596	0.390789
GOTERM_BP_DIRECT	GO:0050731~positive regulation of peptidyl-tyrosine phosphorylation	5	2.11864	0.0158712	FGF7, KITLG, EGF, LIF, VEGFA	214	87	19256	5.17134	1	0.406478	0.400526
GOTERM_BP_DIRECT	GO:0060749~mammary gland alveolus development	3	1.27119	0.0165839	CCND1, EGF, VEGFA	214	18	19256	14.9969	1	0.413252	0.407201
GOTERM_BP_DIRECT	GO:0030224~monocyte differentiation	3	1.27119	0.0165839	PIR, MYH9, VEGFA	214	18	19256	14.9969	1	0.413252	0.407201
GOTERM_BP_DIRECT	GO:0034198~cellular response to amino acid starvation	4	1.69492	0.0169277	CDKN1A, SESN1, SESN2, FAS	214	49	19256	7.34541	1	0.416195	0.410101
GOTERM_BP_DIRECT	GO:0071222~cellular response to lipopolysaccharide	7	2.9661	0.0191136	SLC7A5, ZFP36, XBP1, NOS2, AXL, SERPINE1, ASS1	214	190	19256	3.3151	1	0.463757	0.456966
GOTERM_BP_DIRECT	GO:0032869~cellular response to insulin stimulus	5	2.11864	0.0197884	XBP1, TRIB3, CFLAR, SLC39A14, PCK2	214	93	19256	4.8377	1	0.473894	0.466955
GOTERM_BP_DIRECT	GO:0007015~actin filament organization	6	2.54237	0.0220811	CNN2, CNN1, ACTC1, TPM2, TPM1, RND3	214	144	19256	3.74922	1	0.52202	0.514376
GOTERM_BP_DIRECT	GO:0043406~positive regulation of MAP kinase activity	4	1.69492	0.024082	EGF, PDGFA, THBS1, VEGFA	214	56	19256	6.42724	1	0.56071	0.5525
GOTERM_BP_DIRECT	GO:0015804~neutral amino acid transport	3	1.27119	0.0243258	SLC7A5, SLC7A11, SLC1A5	214	22	19256	12.2702	1	0.56071	0.5525
GOTERM_BP_DIRECT	GO:0071577~zinc II ion transmembrane transport	3	1.27119	0.0286492	SLC30A5, SLC39A8, SLC39A14	214	24	19256	11.2477	1	0.643839	0.634412
GOTERM_BP_DIRECT	GO:0048844~artery morphogenesis	3	1.27119	0.0309175	APOE, PRDM1, VEGFA	214	25	19256	10.7978	1	0.643839	0.634412
GOTERM_BP_DIRECT	GO:0050807~regulation of synapse organization	3	1.27119	0.0309175	SLC7A11, APOE, CDH8	214	25	19256	10.7978	1	0.643839	0.634412
GOTERM_BP_DIRECT	GO:0046697~decidualization	3	1.27119	0.0309175	STC2, SPP1, LIF	214	25	19256	10.7978	1	0.643839	0.634412
GOTERM_BP_DIRECT	GO:0008584~male gonad development	5	2.11864	0.0310857	KITLG, AMHR2, LRP2, EIF2S2, YBX3	214	107	19256	4.20473	1	0.643839	0.634412
GOTERM_BP_DIRECT	GO:0042552~myelination	4	1.69492	0.0326284	HEXB, LPAR1, SBF2, SERINC5	214	63	19256	5.7131	1	0.643839	0.634412
GOTERM_BP_DIRECT	GO:1903801~L-leucine import into cell	2	0.847458	0.0328204	SLC7A5, SLC3A2	214	3	19256	59.9875	1	0.643839	0.634412
GOTERM_BP_DIRECT	GO:1901031~regulation of response to reactive oxygen species	2	0.847458	0.0328204	SESN1, SESN2	214	3	19256	59.9875	1	0.643839	0.634412
GOTERM_BP_DIRECT	GO:0071418~cellular response to amine stimulus	2	0.847458	0.0328204	GRIA1, ASS1	214	3	19256	59.9875	1	0.643839	0.634412
GOTERM_BP_DIRECT	GO:0015829~valine transport	2	0.847458	0.0328204	SLC7A5, SLC3A2	214	3	19256	59.9875	1	0.643839	0.634412
GOTERM_BP_DIRECT	GO:0015821~methionine transport	2	0.847458	0.0328204	SLC7A5, SLC3A2	214	3	19256	59.9875	1	0.643839	0.634412
GOTERM_BP_DIRECT	GO:0015828~tyrosine transport	2	0.847458	0.0328204	SLC7A5, SLC3A2	214	3	19256	59.9875	1	0.643839	0.634412
GOTERM_BP_DIRECT	GO:1902024~L-histidine transport	2	0.847458	0.0328204	SLC7A5, SLC3A2	214	3	19256	59.9875	1	0.643839	0.634412
GOTERM_BP_DIRECT	GO:0098713~leucine import across plasma membrane	2	0.847458	0.0328204	SLC7A5, SLC3A2	214	3	19256	59.9875	1	0.643839	0.634412
GOTERM_BP_DIRECT	GO:0006874~cellular calcium ion homeostasis	5	2.11864	0.033911	CALCB, HEXB, STC2, HTR2C, APOE	214	110	19256	4.09006	1	0.646541	0.637075
GOTERM_BP_DIRECT	GO:0014070~response to organic cyclic compound	4	1.69492	0.0339622	BTG2, KITLG, SLC7A11, DUSP6	214	64	19256	5.62383	1	0.646541	0.637075
GOTERM_BP_DIRECT	GO:0030036~actin cytoskeleton organization	7	2.9661	0.03401	FGF7, ANXA1, NUAK2, PDGFA, MYH9, PHACTR2, RND3	214	217	19256	2.90262	1	0.646541	0.637075
GOTERM_BP_DIRECT	GO:0043525~positive regulation of neuron apoptotic process	4	1.69492	0.0353238	NQO1, DDIT3, CFLAR, BBC3	214	65	19256	5.53731	1	0.664173	0.654448
GOTERM_BP_DIRECT	GO:2000060~positive regulation of protein ubiquitination involved in ubiquitin-dependent protein catabolic process	3	1.27119	0.0356579	EGF, SGTA, HERPUD1	214	27	19256	9.99792	1	0.664173	0.654448
GOTERM_BP_DIRECT	GO:0010595~positive regulation of endothelial cell migration	4	1.69492	0.0367134	ANXA3, EGF, THBS1, VEGFA	214	66	19256	5.45341	1	0.676995	0.667082
GOTERM_BP_DIRECT	GO:0051898~negative regulation of protein kinase B signaling	4	1.69492	0.0381307	SERPINE2, DDIT3, EPHA2, PHLDA3	214	67	19256	5.37202	1	0.68265	0.672655
GOTERM_BP_DIRECT	GO:0000082~G1/S transition of mitotic cell cycle	4	1.69492	0.0381307	CDKN1A, CCND1, PLK2, EIF4EBP1	214	67	19256	5.37202	1	0.68265	0.672655
GOTERM_BP_DIRECT	GO:0030216~keratinocyte differentiation	4	1.69492	0.0381307	CDKN1A, ANXA1, CFLAR, EPHA2	214	67	19256	5.37202	1	0.68265	0.672655
GOTERM_BP_DIRECT	GO:0070374~positive regulation of ERK1 and ERK2 cascade	7	2.9661	0.0386747	ACTA2, PDGFA, HTR2C, CFLAR, APOE, ICAM1, VEGFA	214	224	19256	2.81192	1	0.685733	0.675692
GOTERM_BP_DIRECT	GO:0071560~cellular response to transforming growth factor beta stimulus	4	1.69492	0.041048	ACTA2, COL1A1, FOS, DDR2	214	69	19256	5.21631	1	0.691827	0.681697
GOTERM_BP_DIRECT	GO:0010506~regulation of autophagy	4	1.69492	0.0425477	DRAM1, DDIT3, LAMP3, TRIB3	214	70	19256	5.14179	1	0.691827	0.681697
GOTERM_BP_DIRECT	GO:0006909~phagocytosis	4	1.69492	0.0425477	CNN2, ANXA1, ANXA3, AXL	214	70	19256	5.14179	1	0.691827	0.681697
GOTERM_BP_DIRECT	GO:0051602~response to electrical stimulus	3	1.27119	0.0432522	GRIA1, NQO1, BTG2	214	30	19256	8.99813	1	0.691827	0.681697
GOTERM_BP_DIRECT	GO:0048010~vascular endothelial growth factor receptor signaling pathway	3	1.27119	0.0432522	XBP1, AXL, VEGFA	214	30	19256	8.99813	1	0.691827	0.681697
GOTERM_BP_DIRECT	GO:0071279~cellular response to cobalt ion	2	0.847458	0.0435205	TIGAR, SERPINF1	214	4	19256	44.9907	1	0.691827	0.681697
GOTERM_BP_DIRECT	GO:1905475~regulation of protein localization to membrane	2	0.847458	0.0435205	GPC3, GPC5	214	4	19256	44.9907	1	0.691827	0.681697
GOTERM_BP_DIRECT	GO:0015818~isoleucine transport	2	0.847458	0.0435205	SLC7A5, SLC3A2	214	4	19256	44.9907	1	0.691827	0.681697
GOTERM_BP_DIRECT	GO:0015823~phenylalanine transport	2	0.847458	0.0435205	SLC7A5, SLC3A2	214	4	19256	44.9907	1	0.691827	0.681697
GOTERM_BP_DIRECT	GO:0006116~NADH oxidation	2	0.847458	0.0435205	NQO1, PCK2	214	4	19256	44.9907	1	0.691827	0.681697
GOTERM_BP_DIRECT	GO:0051651~maintenance of location in cell	2	0.847458	0.0435205	HEXB, APOE	214	4	19256	44.9907	1	0.691827	0.681697
GOTERM_BP_DIRECT	GO:0031340~positive regulation of vesicle fusion	2	0.847458	0.0435205	ANXA1, ANXA2	214	4	19256	44.9907	1	0.691827	0.681697
GOTERM_BP_DIRECT	GO:0001666~response to hypoxia	6	2.54237	0.0457789	EGR1, NOS2, DDIT4, LIF, THBS1, VEGFA	214	176	19256	3.06754	1	0.717376	0.706872
GOTERM_BP_DIRECT	GO:0097421~liver regeneration	3	1.27119	0.0459059	SLC7A5, CCND1, SULF2	214	31	19256	8.70787	1	0.717376	0.706872
GOTERM_BP_DIRECT	GO:0006979~response to oxidative stress	5	2.11864	0.0478329	NQO1, GPX1, RRM2B, STC2, APOE	214	123	19256	3.65778	1	0.741208	0.730355

## Sheet: Down
Category	Term	Count	%	PValue	Genes	List Total	Pop Hits	Pop Total	Fold Enrichment	Bonferroni	Benjamini	FDR
GOTERM_BP_DIRECT	GO:0001764~neuron migration	6	5.76923	0.000250276	EOMES, NRP1, RELN, DCC, DNER, DCX	95	115	19256	10.5754	0.156089	0.169687	0.169687
GOTERM_BP_DIRECT	GO:0060271~cilium assembly	7	6.73077	0.000882544	RSPH4A, UBXN10, RFX4, TEKT2, GMNC, CCDC65, CFAP54	95	228	19256	6.22308	0.450435	0.299182	0.299182
GOTERM_BP_DIRECT	GO:0007411~axon guidance	6	5.76923	0.00256445	NRP1, RELN, DCC, CNTN2, UNC5C, EPHA3	95	193	19256	6.30139	0.824643	0.579565	0.579565
GOTERM_BP_DIRECT	GO:0007417~central nervous system development	5	4.80769	0.00480118	PPP1R17, RELN, DNER, DCX, TAGLN3	95	139	19256	7.29118	0.961728	0.645677	0.645677
GOTERM_BP_DIRECT	GO:0010001~glial cell differentiation	3	2.88462	0.00557993	CRB1, RELN, DNER	95	23	19256	26.4384	0.97749	0.645677	0.645677
GOTERM_BP_DIRECT	GO:0060294~cilium movement involved in cell motility	3	2.88462	0.00657476	RSPH4A, TEKT2, CFAP54	95	25	19256	24.3234	0.98858	0.645677	0.645677
GOTERM_BP_DIRECT	GO:0045944~positive regulation of transcription from RNA polymerase II promoter	14	13.4615	0.00666628	EOMES, ZNF395, BCL11A, EBF2, LDB2, POU3F2, ST18, NEUROD1, NEUROD4, RFX4, AGO1, RARB, NEUROG2, ZNF112	95	1230	19256	2.30709	0.989272	0.645677	0.645677
GOTERM_BP_DIRECT	GO:0045664~regulation of neuron differentiation	3	2.88462	0.00938389	RELN, NTF3, NREP	95	30	19256	20.2695	0.998326	0.70692	0.70692
GOTERM_BP_DIRECT	GO:0035082~axoneme assembly	3	2.88462	0.00938389	RSPH4A, LRGUK, DCX	95	30	19256	20.2695	0.998326	0.70692	0.70692
GOTERM_BP_DIRECT	GO:0008306~associative learning	3	2.88462	0.0112827	SNAP25, RELN, ELAVL4	95	33	19256	18.4268	0.999544	0.76497	0.76497
GOTERM_BP_DIRECT	GO:0061564~axon development	3	2.88462	0.0126345	NEUROD1, NEUROD4, NEUROG2	95	35	19256	17.3738	0.99982	0.778745	0.778745
GOTERM_BP_DIRECT	GO:0007405~neuroblast proliferation	3	2.88462	0.0170864	DMRTA2, NEUROD4, ACSL6	95	41	19256	14.8313	0.999992	0.876219	0.876219
GOTERM_BP_DIRECT	GO:0050796~regulation of insulin secretion	3	2.88462	0.0186979	NEUROD1, SNAP25, CNR1	95	43	19256	14.1415	0.999997	0.876219	0.876219
GOTERM_BP_DIRECT	GO:2000243~positive regulation of reproductive process	2	1.92308	0.0193854	FGF9, UNC5C	95	4	19256	101.347	0.999998	0.876219	0.876219
GOTERM_BP_DIRECT	GO:0060025~regulation of synaptic activity	2	1.92308	0.0193854	RELN, SYBU	95	4	19256	101.347	0.999998	0.876219	0.876219
GOTERM_BP_DIRECT	GO:0010976~positive regulation of neuron projection development	4	3.84615	0.0228554	RELN, CNR1, BCL11A, EPHA3	95	124	19256	6.53854	1	0.910529	0.910529
GOTERM_BP_DIRECT	GO:0021762~substantia nigra development	3	2.88462	0.022993	FGF9, NDRG2, INA	95	48	19256	12.6684	1	0.910529	0.910529
GOTERM_BP_DIRECT	GO:0033564~anterior/posterior axon guidance	2	1.92308	0.0241733	DCC, UNC5C	95	5	19256	81.0779	1	0.910529	0.910529
GOTERM_BP_DIRECT	GO:0071805~potassium ion transmembrane transport	4	3.84615	0.0284497	SNAP25, SLC1A3, SLC17A6, KCNK2	95	135	19256	6.00577	1	0.981003	0.981003
GOTERM_BP_DIRECT	GO:0051938~L-glutamate import	2	1.92308	0.0289382	SLC1A3, SLC17A6	95	6	19256	67.5649	1	0.981003	0.981003
GOTERM_BP_DIRECT	GO:0021796~cerebral cortex regionalization	2	1.92308	0.03368	EOMES, DMRTA2	95	7	19256	57.9128	1	1	1
GOTERM_BP_DIRECT	GO:0071228~cellular response to tumor cell	2	1.92308	0.03368	IGFBPL1, TXNIP	95	7	19256	57.9128	1	1	1
GOTERM_BP_DIRECT	GO:0001504~neurotransmitter uptake	2	1.92308	0.0383989	SNAP25, SLC1A3	95	8	19256	50.6737	1	1	1
GOTERM_BP_DIRECT	GO:2000171~negative regulation of dendrite development	2	1.92308	0.0383989	BCL11A, DCC	95	8	19256	50.6737	1	1	1
GOTERM_BP_DIRECT	GO:0046710~GDP metabolic process	2	1.92308	0.043095	MPP1, LRGUK	95	9	19256	45.0433	1	1	1
GOTERM_BP_DIRECT	GO:0035881~amacrine cell differentiation	2	1.92308	0.043095	NEUROD1, NEUROD4	95	9	19256	45.0433	1	1	1
GOTERM_BP_DIRECT	GO:0006357~regulation of transcription from RNA polymerase II promoter	14	13.4615	0.0467222	EOMES, ZNF396, ZNF395, BCL11A, TSHZ1, EBF1, EBF2, POU3F2, DMRTA2, TAL2, RFX4, ZNF587B, LHX9, ZNF112	95	1599	19256	1.77469	1	1	1
GOTERM_BP_DIRECT	GO:0048671~negative regulation of collateral sprouting	2	1.92308	0.0477684	BCL11A, DCC	95	10	19256	40.5389	1	1	1
GOTERM_BP_DIRECT	GO:0097475~motor neuron migration	2	1.92308	0.0477684	NRP1, NEUROD4	95	10	19256	40.5389	1	1	1
